# Supplementary material for: Electrophysiological Characterization of Monoolein-Fatty Acid Bilayers
Source: Langmuir. 2025 Jan 27;41(4):2293–9. doi: 10.1021/acs.langmuir.4c03814 (PMC11803713; doi:10.1021/acs.langmuir.4c03814)
Supplement: Supplementary file 1 — la4c03814_si_001.pdf [file la4c03814_si_001.pdf]

\\acs.org\WinData\acspubs_dots\prod\dots\spi0900\tmp\la4c03814_si_001-v1.0\la4c03814_si_001.pdf
